# Supplementary material for: Selection of a Nuclease-Resistant RNA Aptamer Targeting CD19
Source: Cancers (Basel). 2021 Oct 18;13(20):5220. doi: 10.3390/cancers13205220 (PMC8533794; doi:10.3390/cancers13205220)
Supplement: Supplementary file 1 [file cancers-13-05220-s001.zip]

Archive with 1 entries (1 files):
- cancers-1359130-supplementary.pdf
